# Supplementary material for: Design of Modern Reactors for Synthesis of Thermally Expanded Graphite
Source: Nanoscale Res Lett. 2015 May 29;10:245. doi: 10.1186/s11671-015-0919-y (PMC4464582; doi:10.1186/s11671-015-0919-y)
Supplement: Additional file 3: — Purification of the wing from oil by TEG. Demonstrates the efficacy of TEG. [file 11671_2015_919_MOESM3_ESM.zip]

Archive with 1 entries (1 files):
- 1727360581465281_add3.avi
